# Supplementary material for: Folate-Targeted Nanoliposomal Chemophototherapy
Source: Pharmaceutics. 2023 Sep 26;15(10):2385. doi: 10.3390/pharmaceutics15102385 (PMC10609802; doi:10.3390/pharmaceutics15102385)
Supplement: Supplementary file 1 [file pharmaceutics-15-02385-s001.zip]

Archive with 1 entries (1 files):
- pharmaceutics-2600105-supplementary.pdf
